# Supplementary material for: All-Inorganic CsPbBr3 Perovskite Nanocrystals Synthesized with Olive Oil and Oleylamine at Room Temperature
Source: Micromachines (Basel). 2023 Jun 29;14(7):1332. doi: 10.3390/mi14071332 (PMC10383321; doi:10.3390/mi14071332)
Supplement: Supplementary file 1 [file micromachines-14-01332-s001.zip]

Archive with 1 entries (1 files):
- micromachines-2470409-supplementary.pdf
